# Supplementary material for: Aedes aegypti abundance and insecticide resistance profiles in the Applying Wolbachia to Eliminate Dengue trial
Source: PLoS Negl Trop Dis. 2022 Apr 20;16(4):e0010284. doi: 10.1371/journal.pntd.0010284 (PMC9060332; doi:10.1371/journal.pntd.0010284)
Supplement: S1 Data — (XLSX) [file pntd.0010284.s006.xlsx]

## Sheet: Aegypti abundance
yearweek	treatment	total_aegypti_caught	aegypti_f_caught	aegypti_m_caught	total_albopictus_caught	albopictus_f_caught	albopictus_m_caught
2015_11	Control	5.33333	4.83333	0	0	0	0
2015_12	Control	13.2812	9.5	0	0.625	0.53125	0.09375
2015_13	Control	14.2791	10.4884	0	0.395349	0.348837	0.0465116
2015_14	Control	9.28302	7.50943	0	0.396226	0.283019	0.113208
2015_15	Control	10.3091	8.36364	0	0.545455	0.436364	0.109091
2015_16	Control	9.41071	7.58929	0	0.803571	0.732143	0.0714286
2015_17	Control	9.78846	8.11539	0	0.692308	0.596154	0.0961538
2015_18	Control	7.73214	6.44643	0	0.339286	0.285714	0.0535714
2015_19	Control	9.54386	8.07018	0	0.438596	0.421053	0.0175439
2015_20	Control	11.8947	9.63158	0	0.438596	0.403509	0.0350877
2015_21	Control	9.75	8.05357	0	0.267857	0.267857	0
2015_22	Control	9.12963	7.48148	0	0.296296	0.259259	0.037037
2015_23	Control	8.5	6.98214	1.51786	0.178571	0.142857	0.0357143
2015_24	Control	7.19643	5.73214	1.46429	0.357143	0.321429	0.0357143
2015_25	Control	7.53571	5.78571	1.75	0.285714	0.232143	0.0535714
2015_26	Control	6.84211	5.63158	1.21053	0.245614	0.245614	0
2015_27	Control	6.50877	5.10526	1.40351	0.210526	0.192982	0.0175439
2015_28	Control	6.21053	5	1.21053	0.122807	0.122807	0
2015_29	Control	5.12727	3.98182	1.14545	0.109091	0.0909091	0.0181818
2015_31	Control	10.5893	8.30357	2.28571	0.214286	0.214286	0
2015_32	Control	4.84211	3.89474	0.947368	0.0526316	0.0350877	0.0175439
2015_33	Control	4.44643	3.42857	1.01786	0.0892857	0.0892857	0
2015_34	Control	5.10714	4.01786	1.08929	0.142857	0.142857	0
2015_35	Control	4.23214	3.26786	0.964286	0.0892857	0.0535714	0.0357143
2015_36	Control	5.16364	4.01818	1.14545	0.0363636	0.0363636	0
2015_37	Control	4.91071	3.64286	1.26786	0.0535714	0.0535714	0
2015_38	Control	4.96429	4	0.964286	0.0178571	0.0178571	0
2015_39	Control	3.75	2.76786	0.982143	0.0535714	0.0535714	0
2015_40	Control	5.92857	4.69643	1.23214	0.0535714	0.0535714	0
2015_41	Control	5.69643	4.51786	1.17857	0.0714286	0.0178571	0.0535714
2015_42	Control	6.10909	4.83636	1.27273	0.0363636	0.0363636	0
2015_43	Control	5.18182	3.90909	1.27273	0.0727273	0.0727273	0
2015_44	Control	6.18518	4.64815	1.53704	0.0740741	0.037037	0.037037
2015_45	Control	8.07273	5.94545	2.12727	0.127273	0.109091	0.0181818
2015_46	Control	6.32727	4.81818	1.50909	0.0545455	0.0545455	0
2015_47	Control	5.69091	4.05455	1.63636	0.127273	0.0909091	0.0363636
2015_48	Control	7.61818	5.41818	2.2	0.309091	0.254545	0.0545455
2015_49	Control	7.32143	5.46429	1.85714	0.142857	0.107143	0.0357143
2015_50	Control	12.4727	8.69091	3.78182	0.4	0.254545	0.145455
2015_51	Control	14.875	11.9286	2.94643	0.339286	0.339286	0
2015_52	Control	16.7857	12.2321	4.55357	0.535714	0.482143	0.0535714
2016_01	Control	51.2778	38.8333	12.4444	1.11111	1.05556	0.0555556
2016_02	Control	33.0545	26.7273	6.32727	1.25455	0.927273	0.327273
2016_03	Control	15.9107	12.8036	3.10714	0.5	0.410714	0.0892857
2016_04	Control	16.5714	13.0536	3.51786	0.714286	0.5	0.214286
2016_05	Control	12.1846	9.46154	2.72308	0.523077	0.446154	0.0769231
2016_06	Control	10.1667	8.35185	1.81481	0.592593	0.462963	0.12963
2016_07	Control	12.7593	9.7963	2.96296	0.388889	0.37037	0.0185185
2016_08	Control	12.5088	9.85965	2.64912	0.578947	0.508772	0.0701754
2016_09	Control	12.6667	10.4259	2.24074	0.444444	0.37037	0.0740741
2016_10	Control	8.57143	7.05357	1.51786	0.303571	0.303571	0
2016_11	Control	6.98214	5.55357	1.42857	0.357143	0.285714	0.0714286
2016_12	Control	10.0714	7.875	2.19643	0.392857	0.303571	0.0892857
2016_13	Control	9.52727	7.8	1.72727	0.181818	0.181818	0
2016_14	Control	9.33333	7.47368	1.85965	0.315789	0.298246	0.0175439
2016_15	Control	9.83636	7.87273	1.96364	0.381818	0.309091	0.0727273
2016_16	Control	8.76786	7.33929	1.42857	0.517857	0.392857	0.125
2016_17	Control	9.43636	7.50909	1.92727	0.381818	0.309091	0.0727273
2016_18	Control	7.18182	6.09091	1.09091	0.327273	0.309091	0.0181818
2016_19	Control	5.71698	4.75472	0.962264	0.245283	0.226415	0.0188679
2016_20	Control	6.50909	5.18182	1.32727	0.145455	0.145455	0
2016_21	Control	7.22222	6.03704	1.18519	0.12963	0.111111	0.0185185
2016_22	Control	6.74074	5.31482	1.42593	0.240741	0.222222	0.0185185
2016_23	Control	5.15094	4.39623	0.754717	0.132075	0.113208	0.0188679
2016_24	Control	6.22222	5.11111	1.11111	0.12963	0.12963	0
2016_25	Control	6.96429	5.16071	1.80357	0.160714	0.142857	0.0178571
2016_26	Control	6.90909	5.27273	1.63636	0.345455	0.309091	0.0363636
2016_27	Control	5.81482	4.62963	1.18519	0.185185	0.185185	0
2016_28	Control	14.8276	11.9655	2.86207	0.413793	0.37931	0.0344828
2016_29	Control	11.6471	9.01961	2.62745	0.45098	0.431373	0.0196078
2016_30	Control	7.39286	5.92857	1.46429	0.0714286	0.0357143	0.0357143
2016_32	Control	9.97143	0	0	0.142857	0.0571429	0
2016_33	Control	7.52727	0	0	0.309091	0	0
2016_34	Control	9.48077	0	0	0.288462	0	0
2016_35	Control	10.6909	0	0	0.254545	0	0
2016_36	Control	8.59524	0	0	0.166667	0	0
2016_37	Control	8.53333	0	0	0.266667	0	0
2016_38	Control	7.6	0	0	0.266667	0	0
2016_39	Control	5.76364	0	0	0.127273	0.0727273	0
2016_40	Control	8.08929	0.178571	0	0.321429	0.0178571	0
2016_41	Control	8.18519	0	0	0.314815	0	0
2016_42	Control	9.86792	0.0188679	0	0.528302	0	0
2016_43	Control	12.1071	0	0	0.464286	0	0
2016_44	Control	13.2364	0	0	0.163636	0	0
2016_45	Control	10.2963	0	0	0.314815	0	0
2016_46	Control	11.6545	0	0	0.309091	0	0
2016_47	Control	9.93443	0	0	0.360656	0	0
2016_48	Control	9.51667	5.91667	0	0.4	0	0
2016_49	Control	8.63934	7.65574	0.983607	0.360656	0	0
2016_50	Control	9.72581	8.27419	1.45161	0.483871	0	0
2016_51	Control	12.1148	9.86885	2.2459	0.52459	0	0
2016_52	Control	12.3846	10.9615	1.42308	0.653846	0	0
2017_01	Control	15.3793	12.9828	2.39655	0.310345	0	0
2017_02	Control	7.2	5.83333	1.36667	0.3	0.0166667	0
2017_03	Control	6.82258	5.82258	1	0.33871	0	0
2017_04	Control	6.85	5.46667	1.38333	0.316667	0	0
2017_05	Control	8.44262	6.96721	1.47541	0.262295	0	0
2017_06	Control	9.40678	7.77966	1.62712	0.237288	0	0
2017_07	Control	9.37288	7.61017	1.76271	0.118644	0.0169492	0
2017_08	Control	10.082	8.13115	1.95082	0.327869	0	0
2017_09	Control	9	7.74576	1.25424	0.237288	0	0
2017_10	Control	8.54098	7.55738	0.983607	0.245902	0	0
2017_11	Control	10.7705	8.45902	2.31148	0.262295	0	0
2017_12	Control	10.7778	8.68254	2.09524	0.0952381	0	0
2017_13	Control	1	1	0	0	0	0
2017_14	Control	3	3	0	0	0	0
2017_15	Control	0	0	0	0	0	0
2017_16	Control	1	0	1	0	0	0
2017_19	Control	10.913	7.91304	3	0.652174	0.652174	0
2017_20	Control	13.186	10.0698	3.11628	0.860465	0.860465	0
2017_21	Control	11.7895	8.4	3.38947	0.547368	0.547368	0
2017_22	Control	7.0625	5.57812	1.48438	0.289062	0.28125	0.0078125
2017_23	Control	6.8503	5.13772	1.71257	0.11976	0.11976	0
2017_24	Control	7.825	5.68125	2.14375	0.48125	0.475	0.00625
2017_25	Control	7.125	5.5625	1.5625	0.29375	0.2875	0.00625
2017_27	Control	13.1769	9.65986	3.51701	0.319728	0.319728	0
2017_28	Control	7.29299	5.3121	1.98089	0.299363	0.299363	0
2017_29	Control	6.51572	4.72327	1.79245	0.226415	0.226415	0
2017_30	Control	5.76543	4.54321	1.22222	0.17284	0.17284	0
2017_31	Control	5.5125	4.25625	1.25625	0.175	0.175	0
2017_32	Control	5.81928	4.31928	1.5	0.144578	0.138554	0.0060241
2017_33	Control	6.90625	5.06875	1.8375	0.21875	0.21875	0
2017_34	Control	6.18605	5.00581	1.18023	0.122093	0.122093	0
2017_35	Control	5.32164	4.05263	1.26901	0.0701754	0.0701754	0
2017_36	Control	3.77976	2.94643	0.833333	0.0535714	0.0535714	0
2017_37	Control	4.7485	3.53892	1.20958	0.0359281	0.0359281	0
2017_38	Control	4.61628	3.30814	1.30814	0.0697674	0.0697674	0
2017_39	Control	4.22485	3.10651	1.11834	0.0295858	0.0295858	0
2017_40	Control	4.77844	3.42515	1.35329	0.101796	0.0898204	0.011976
2017_41	Control	6.44578	3.89157	2.55422	0.253012	0.253012	0
2017_42	Control	6.40828	4.36686	2.04142	0.218935	0.218935	0
2017_43	Control	7.66265	5.1988	2.46386	0.379518	0.379518	0
2017_44	Control	8.97531	6.52469	2.45062	0.432099	0.37037	0.0617284
2017_45	Control	8.68293	6.01829	2.66463	0.353659	0.353659	0
2017_46	Control	8.68712	6.2638	2.42331	0.460123	0.460123	0
2017_47	Control	10.0877	7.27485	2.81287	0.730994	0.730994	0
2017_48	Control	10.3353	7.36471	2.97059	0.682353	0.617647	0.0647059
2017_49	Control	9.8253	7.65663	2.16867	0.60241	0.60241	0
2017_50	Control	14.131	10.5417	3.58929	0.708333	0.708333	0
2017_51	Control	9.40361	7.16265	2.24096	0.379518	0.379518	0
2018_01	Control	20.5935	15.5806	5.0129	1.27742	1.27742	0
2018_02	Control	10.0682	7.54545	2.52273	0.443182	0.443182	0
2018_03	Control	8.75723	6.60116	2.15607	0.491329	0.491329	0
2018_04	Control	8.01163	6.31977	1.69186	0.494186	0.494186	0
2018_05	Control	8.93567	6.83041	2.10526	0.596491	0.555556	0.0409357
2018_06	Control	10.1034	7.93678	2.16667	0.41954	0.41954	0
2018_07	Control	9.85549	7.68208	2.17341	0.416185	0.364162	0
2018_08	Control	9.19767	7.32558	1.87209	0.44186	0.44186	0
2018_09	Control	8.62941	6.61176	2.01765	0.323529	0.282353	0.0411765
2018_10	Control	8.86471	6.7	2.16471	0.329412	0.329412	0
2018_11	Control	8.52632	6.57895	1.94737	0.19883	0.19883	0
2018_12	Control	9.2907	6.86628	2.42442	0.354651	0.354651	0
2018_13	Control	8.65116	6.36047	2.2907	0.47093	0.389535	0.0813954
2018_14	Control	7.63743	5.54386	2.09357	0.274854	0.274854	0
2018_15	Control	8.83626	6.75439	2.08187	0.28655	0.28655	0
2018_16	Control	8.24277	6.24277	2	0.265896	0.265896	0
2018_17	Control	8	5.97661	2.02339	0.280702	0.245614	0.0350877
2018_18	Control	7.51149	5.6092	1.9023	0.431034	0.431034	0
2018_19	Control	8.31579	6.03509	2.2807	0.28655	0.28655	0
2018_20	Control	7.41765	5.45294	1.96471	0.223529	0.223529	0
2018_21	Control	5.49091	4.21818	1.27273	0.212121	0.181818	0.030303
2018_22	Control	6.68263	4.7006	1.98204	0.179641	0.179641	0
2018_23	Control	7.56725	5.43275	2.1345	0.345029	0.345029	0
2018_24	Control	6.7619	5.16667	1.59524	0.196429	0.196429	0
2018_26	Control	11.8434	8.86747	2.9759	0.271084	0.23494	0.0361446
2018_27	Control	6.23214	4.60119	1.63095	0.136905	0.136905	0
2018_28	Control	6.50588	4.91176	1.59412	0.123529	0.123529	0
2018_29	Control	5.18824	4.12353	1.06471	0.0529412	0.0529412	0
2018_30	Control	5.1716	3.84615	1.32544	0.118343	0.112426	0.00591716
2018_31	Control	4.14535	3.25581	0.889535	0.0348837	0.0348837	0
2018_32	Control	4.23353	3.1497	1.08383	0.0658683	0.0658683	0
2018_33	Control	4	3.11561	0.884393	0.0635838	0.0635838	0
2018_34	Control	3.61176	2.71765	0.894118	0.135294	0.0941176	0.0411765
2018_35	Control	3.81503	2.75723	1.0578	0.0751445	0.0751445	0
2018_36	Control	3.75429	2.70857	1.04571	0.0514286	0.0514286	0
2018_37	Control	3.49412	2.74706	0.747059	0.0235294	0.0235294	0
2018_38	Control	3.74566	2.86127	0.884393	0.0693642	0.0520231	0.017341
2018_39	Control	4.39306	3.3526	1.04046	0.0404624	0.0404624	0
2018_40	Control	5.43353	3.66474	1.76879	0.17341	0.17341	0
2018_41	Control	5.54857	3.88	1.66857	0.188571	0.188571	0
2018_42	Control	6.16471	4.23529	1.92941	0.0941176	0.0823529	0.0117647
2018_43	Control	5.47674	3.90698	1.56977	0.0465116	0.0465116	0
2018_44	Control	5.10405	3.7341	1.36994	0.0520231	0.0520231	0
2018_45	Control	5.32	3.49714	1.82286	0.0742857	0.0685714	0.00571429
2018_46	Control	4.31429	3.19429	1.12	0.0457143	0.04	0.00571429
2018_47	Control	8.77647	5.4	3.37647	0.294118	0.294118	0
2018_48	Control	9.125	6.07738	3.04762	0.291667	0.291667	0
2018_49	Control	8.2924	5.73099	2.5614	0.116959	0.116959	0
2018_50	Control	12.5714	8.77976	3.79167	0.708333	0.589286	0.119048
2018_51	Control	12.9364	9.27746	3.65896	0.531792	0.531792	0
2018_52	Control	11.1078	8.68862	2.41916	0.467066	0.443114	0.0239521
2019_02	Control	25.8598	18.8354	7.02439	1.01829	0.981707	0.0365854
2019_03	Control	12.1198	9.33533	2.78443	0.538922	0.437126	0.101796
2019_04	Control	10.2798	7.94048	2.33929	0.482143	0.482143	0
2019_05	Control	12.3195	9.10059	3.21894	0.615385	0.615385	0
2019_06	Control	11.1118	8.4	2.71176	0.688235	0.670588	0.0176471
2019_07	Control	10.5714	8.21714	2.35429	0.508571	0.457143	0.0514286
2019_08	Control	9.35465	7.31395	2.0407	0.505814	0.505814	0
2019_09	Control	8.23256	6.88372	1.34884	0.44186	0.44186	0
2019_10	Control	8.5	6.79167	1.70833	0.392857	0.392857	0
2019_11	Control	10.104	7.86705	2.23699	0.583815	0.49711	0.0867052
2019_12	Control	9.41279	7.28488	2.12791	0.453488	0.453488	0
2019_13	Control	8.34911	6.73373	1.61538	0.39645	0.39645	0
2019_14	Control	11.5833	8.70238	2.88095	0.583333	0.565476	0.0178571
2019_15	Control	9.81977	7.97093	1.84884	0.476744	0.436047	0.0406977
2019_16	Control	9.10119	6.95833	2.14286	0.440476	0.440476	0
2019_17	Control	8.49112	6.93491	1.55621	0.301775	0.301775	0
2019_18	Control	7.74252	5.91617	1.82635	0.239521	0.239521	0
2019_19	Control	6.77193	5.47953	1.2924	0.491228	0.415205	0.0760234
2019_20	Control	7.81609	6.05747	1.75862	0.350575	0.350575	0
2019_21	Control	6.34302	5	1.34302	0.215116	0.215116	0
2019_22	Control	6.72674	5.00581	1.72093	0.238372	0.238372	0
2019_24	Control	9.66456	7.67089	1.99367	0.202532	0.202532	0
2019_25	Control	5.04819	3.78916	1.25904	0.0963855	0.0843373	0.0120482
2019_26	Control	4.4386	3.40351	1.03509	0.0760234	0.0760234	0
2019_27	Control	4.54651	3.62791	0.918605	0.0348837	0.0348837	0
2019_28	Control	4.33714	3.33714	1	0.0742857	0.0742857	0
2019_29	Control	4.39884	3.57225	0.82659	0.0520231	0.0462428	0.00578035
2019_30	Control	3.7341	2.92486	0.809249	0.0578035	0.0578035	0
2019_31	Control	4.15029	3.24855	0.901734	0.0809249	0.0809249	0
2019_32	Control	4.22222	3.22222	1	0.0818713	0.0818713	0
2019_33	Control	4.78916	3.66867	1.12048	0.060241	0.0481928	0.0120482
2019_34	Control	4.47674	3.48837	0.988372	0.0697674	0.0697674	0
2019_35	Control	4.2439	3.2439	1	0.0304878	0.0304878	0
2019_36	Control	4.68639	3.56805	1.11834	0.0414201	0.0414201	0
2019_37	Control	4.23529	3.25294	0.982353	0.0941176	0.0588235	0.0352941
2019_38	Control	4.17647	3.15294	1.02353	0.0411765	0.0411765	0
2019_39	Control	4.45029	3.39766	1.05263	0.0526316	0.0526316	0
2019_40	Control	4.46199	3.26316	1.19883	0.0233918	0.0233918	0
2019_41	Control	5.15607	3.43931	1.71676	0.0346821	0.0289017	0.00578035
2019_42	Control	4.60465	3.26744	1.33721	0.0174419	0.0174419	0
2019_43	Control	4.12941	2.93529	1.19412	0.0529412	0.0529412	0
2019_44	Control	4.19277	2.86145	1.33133	0.0421687	0.0421687	0
2019_45	Control	3.61905	2.71429	0.904762	0.0416667	0.0357143	0.00595238
2019_46	Control	4.2924	2.94152	1.35088	0.0467836	0.0467836	0
2019_47	Control	5.15385	3.59763	1.55621	0.100592	0.100592	0
2019_48	Control	5.58382	3.98844	1.59538	0.0462428	0.0462428	0
2019_49	Control	6.29412	4.29412	2	0.105882	0.0823529	0.0235294
2019_50	Control	6.68605	4.74419	1.94186	0.0697674	0.0697674	0
2019_51	Control	7.06395	4.98256	2.0814	0.0930233	0.0930233	0
2019_52	Control	14.1195	9.6478	4.4717	0.402516	0.402516	0
2020_02	Control	28.4684	21.3924	7.07595	0.746835	0.746835	0
2020_03	Control	21.6686	15.929	5.73965	0.857988	0.857988	0
2020_04	Control	23.7857	17.7857	6	1.15476	0.958333	0.196429
2020_05	Control	13.4167	10.7679	2.64881	0.392857	0.392857	0
2020_06	Control	11.6919	8.93605	2.75581	0.319767	0.319767	0
2020_07	Control	12.0476	9.47619	2.57143	0.363095	0.363095	0
2020_08	Control	9.77844	7.90419	1.87425	0.401198	0.353293	0.0479042
2020_09	Control	9.71598	7.54438	2.1716	0.491124	0.491124	0
2020_10	Control	9.4759	7.42169	2.05422	0.373494	0.373494	0
2020_11	Control	10.4085	8.31098	2.09756	0.365854	0.365854	0
2020_12	Control	11.7561	9.19512	2.56098	0.731707	0.621951	0.109756
2015_11	Intervention	6.85714	5.14286	0	0	0	0
2015_12	Intervention	7.42308	5.84615	0	0.307692	0.230769	0.0769231
2015_13	Intervention	8.22581	6.22581	0	0.16129	0.129032	0.0322581
2015_14	Intervention	5.55556	4.44444	0	0.25	0.25	0
2015_15	Intervention	7.63158	5.76316	0	0.368421	0.342105	0.0263158
2015_16	Intervention	7.94444	6.38889	0	0.277778	0.25	0.0277778
2015_17	Intervention	6.10811	5.24324	0	0.243243	0.216216	0.027027
2015_18	Intervention	7.56757	6.18919	0	0.243243	0.216216	0.027027
2015_19	Intervention	7.28947	5.94737	0	0.289474	0.236842	0.0526316
2015_20	Intervention	7.51351	5.91892	0	0.27027	0.189189	0.0810811
2015_21	Intervention	6.51282	5.46154	0	0.153846	0.102564	0.0512821
2015_22	Intervention	7.25	5.47222	0	0.194444	0.111111	0.0833333
2015_23	Intervention	6.54054	5.2973	1.24324	0.27027	0.27027	0
2015_24	Intervention	5.13158	4.05263	1.07895	0.210526	0.184211	0.0263158
2015_25	Intervention	6.61538	5.53846	1.07692	0.230769	0.205128	0.025641
2015_26	Intervention	5.87179	4.89744	0.974359	0.128205	0.0512821	0.0769231
2015_27	Intervention	6.15789	4.92105	1.23684	0.105263	0.0789474	0.0263158
2015_28	Intervention	5.20513	4.28205	0.923077	0.025641	0.025641	0
2015_29	Intervention	4.26316	3.57895	0.684211	0.0789474	0.0526316	0.0263158
2015_31	Intervention	10.1053	8	2.10526	0.0789474	0.0526316	0.0263158
2015_32	Intervention	3.87179	3.02564	0.846154	0.025641	0	0.025641
2015_33	Intervention	4.12821	3.41026	0.717949	0.025641	0.025641	0
2015_34	Intervention	3.18421	2.57895	0.605263	0.0263158	0.0263158	0
2015_35	Intervention	4.28947	3.18421	1.10526	0.0526316	0.0526316	0
2015_36	Intervention	4.89744	3.79487	1.10256	0.025641	0	0.025641
2015_37	Intervention	4.12821	3.07692	1.05128	0.0769231	0.0512821	0.025641
2015_38	Intervention	3.66667	3.10256	0.564103	0.0769231	0.025641	0.0512821
2015_39	Intervention	3.82051	2.92308	0.897436	0.0512821	0.0512821	0
2015_40	Intervention	3.79487	2.89744	0.897436	0.102564	0.0769231	0.025641
2015_41	Intervention	3.55263	2.86842	0.684211	0.105263	0.0789474	0.0263158
2015_42	Intervention	3.53846	2.48718	1.05128	0.0512821	0.0512821	0
2015_43	Intervention	4.05128	3.07692	0.974359	0.025641	0	0.025641
2015_44	Intervention	5.42105	4.07895	1.34211	0.0789474	0.0263158	0.0526316
2015_45	Intervention	4.4359	3.12821	1.30769	0.025641	0.025641	0
2015_46	Intervention	5.10526	3.71053	1.39474	0.105263	0.0789474	0.0263158
2015_47	Intervention	6.30769	4.41026	1.89744	0.282051	0.153846	0.128205
2015_48	Intervention	9.07895	6.36842	2.71053	0.842105	0.368421	0.473684
2015_49	Intervention	7.13158	5.63158	1.5	0.210526	0.131579	0.0789474
2015_50	Intervention	11.7692	8.33333	3.4359	0.410256	0.282051	0.128205
2015_51	Intervention	14.4615	10.0769	4.38462	0.717949	0.641026	0.0769231
2015_52	Intervention	17.1795	12.5897	4.58974	0.358974	0.25641	0.102564
2016_01	Intervention	35.125	26.375	8.75	0.375	0.25	0.125
2016_02	Intervention	29.6923	23.3077	6.38462	1.12821	0.974359	0.153846
2016_03	Intervention	13.1111	10.9444	2.16667	0.527778	0.444444	0.0833333
2016_04	Intervention	11.7436	9.38461	2.35897	0.641026	0.512821	0.128205
2016_05	Intervention	11.5111	9.02222	2.48889	0.288889	0.222222	0.0666667
2016_06	Intervention	11.641	9.41026	2.23077	0.282051	0.205128	0.0769231
2016_07	Intervention	11.6154	9.35897	2.25641	0.358974	0.25641	0.102564
2016_08	Intervention	12.359	10.1026	2.25641	0.410256	0.307692	0.102564
2016_09	Intervention	12.2564	9.28205	2.97436	0.25641	0.179487	0.0769231
2016_10	Intervention	10.1538	8.35897	1.79487	0.282051	0.230769	0.0512821
2016_11	Intervention	10.641	8.61539	2.02564	0.179487	0.179487	0
2016_12	Intervention	10.7692	8.41026	2.35897	0.435897	0.358974	0.0769231
2016_13	Intervention	10.3158	7.76316	2.55263	0.421053	0.342105	0.0789474
2016_14	Intervention	8.15385	6.69231	1.46154	0.179487	0.153846	0.025641
2016_15	Intervention	11.641	9.05128	2.58974	0.179487	0.153846	0.025641
2016_16	Intervention	8.6	6.31429	2.28571	0.314286	0.314286	0
2016_17	Intervention	6.84211	5.5	1.34211	0.210526	0.184211	0.0263158
2016_18	Intervention	9	7.2973	1.7027	0.243243	0.216216	0.027027
2016_19	Intervention	5.74359	4.5641	1.17949	0.102564	0.0769231	0.025641
2016_20	Intervention	4.4359	3.71795	0.717949	0.307692	0.282051	0.025641
2016_21	Intervention	6.84615	5.66667	1.17949	0.461538	0.333333	0.128205
2016_22	Intervention	6.4359	5.35897	1.07692	0.435897	0.25641	0.179487
2016_23	Intervention	5.57895	4.44737	1.13158	0.315789	0.263158	0.0526316
2016_24	Intervention	5.8	4.85	0.95	0.225	0.225	0
2016_25	Intervention	6.07692	4.97436	1.10256	0.358974	0.307692	0.0512821
2016_26	Intervention	6.5	5.36842	1.13158	0.342105	0.289474	0.0526316
2016_27	Intervention	5.3913	4.43478	0.956522	0.217391	0.217391	0
2016_28	Intervention	13.2667	10.9333	2.33333	0.533333	0.266667	0.266667
2016_29	Intervention	14.6389	11.8056	2.83333	0.305556	0.277778	0.0277778
2016_30	Intervention	6.78261	5.3913	1.3913	0.0869565	0.0869565	0
2016_32	Intervention	8.85	0	0	0.15	0	0
2016_33	Intervention	8.73684	0	0	0.263158	0	0
2016_34	Intervention	9.7027	0	0	0.189189	0	0
2016_35	Intervention	7.91892	0	0	0.297297	0	0
2016_36	Intervention	7.93333	0	0	0.233333	0	0
2016_37	Intervention	7.4	0	0	0.24	0	0
2016_38	Intervention	6.57143	0	0	0.232143	0	0
2016_39	Intervention	6.34211	0	0	0.263158	0.184211	0
2016_40	Intervention	8.17949	0.0512821	0	0.205128	0.025641	0
2016_41	Intervention	8.53846	0	0	0.230769	0	0
2016_42	Intervention	9.07895	0	0	0.368421	0	0
2016_43	Intervention	8.59459	0	0	0.324324	0	0
2016_44	Intervention	9	0	0	0.333333	0	0
2016_45	Intervention	8.15385	0	0	0.230769	0	0
2016_46	Intervention	8.51282	0	0	0.230769	0	0
2016_47	Intervention	11.7273	0	0	0.272727	0	0
2016_48	Intervention	11	4.88095	0	0.380952	0	0
2016_49	Intervention	10.4091	8.81818	1.59091	0.340909	0	0
2016_50	Intervention	11.4878	9.21951	2.26829	0.512195	0	0
2016_51	Intervention	14.881	12.1667	2.71429	0.761905	0	0
2016_52	Intervention	14.25	11.75	2.5	1.25	0	0
2017_01	Intervention	19.093	15.4651	3.62791	0.953488	0	0
2017_02	Intervention	8.51163	7.06977	1.44186	0.395349	0	0
2017_03	Intervention	7.90909	6.54545	1.36364	0.5	0	0
2017_04	Intervention	8.33333	6.59524	1.7381	0.333333	0	0
2017_05	Intervention	8.43182	6.68182	1.75	0.477273	0	0
2017_06	Intervention	9.79545	8.5	1.29545	0.386364	0	0
2017_07	Intervention	8.60465	6.72093	1.88372	0.465116	0	0
2017_08	Intervention	9.36364	7.31818	2.04545	0.272727	0	0
2017_09	Intervention	8.72727	6.47727	2.25	0.590909	0	0
2017_10	Intervention	8.31746	6.57143	1.74603	0.301587	0	0
2017_11	Intervention	10.8421	8.30526	2.53684	0.442105	0	0
2017_12	Intervention	8.19231	6.16923	2.00769	0.323077	0	0
2017_13	Intervention	10.2333	7.91111	2.32222	0.477778	0	0
2017_14	Intervention	9.82105	7.50526	2.31579	0.463158	0.178947	0
2017_15	Intervention	10.3496	8.08943	2.26016	0.300813	0.300813	0
2017_16	Intervention	9.4878	7.15854	2.31707	0.591463	0.591463	0
2017_17	Intervention	9.43939	7.62121	1.81818	0.340909	0.30303	0
2017_18	Intervention	11.1835	8.58861	2.59494	0.297468	0.291139	0
2017_19	Intervention	10.5409	8.21384	2.32704	0.459119	0.396226	0
2017_20	Intervention	10.6313	8.0875	2.54375	0.425	0.425	0
2017_21	Intervention	7.88272	6.05556	1.82716	0.320988	0.320988	0
2017_22	Intervention	7.14907	5.43478	1.71429	0.26087	0.248447	0.0124224
2017_23	Intervention	7.22013	5.37736	1.84277	0.132075	0.132075	0
2017_24	Intervention	8.89937	6.39623	2.50314	0.446541	0.446541	0
2017_25	Intervention	8.11688	5.98052	2.13636	0.266234	0.266234	0
2017_27	Intervention	11.9789	9.40141	2.57746	0.352113	0.34507	0.00704225
2017_28	Intervention	8.80392	6.85621	1.94771	0.444444	0.444444	0
2017_29	Intervention	6.4717	5.15723	1.31447	0.232704	0.232704	0
2017_30	Intervention	7.44304	5.6962	1.74684	0.208861	0.202532	0
2017_31	Intervention	6.80723	5.05422	1.75301	0.186747	0.180723	0
2017_32	Intervention	6.58434	5.03614	1.54819	0.26506	0.26506	0
2017_33	Intervention	7.10303	5.46061	1.64242	0.187879	0.187879	0
2017_34	Intervention	6.81437	5.02994	1.78443	0.113772	0.113772	0
2017_35	Intervention	6.32927	4.67073	1.65854	0.0853659	0.0853659	0
2017_36	Intervention	5.99405	4.43452	1.55952	0.0595238	0.0595238	0
2017_37	Intervention	6.67262	4.96429	1.70833	0.14881	0.14881	0
2017_38	Intervention	5.87647	4.38235	1.49412	0.217647	0.217647	0
2017_39	Intervention	6.50909	4.58788	1.92121	0.109091	0.109091	0
2017_40	Intervention	5.91667	4.41667	1.5	0.107143	0.0595238	0.047619
2017_41	Intervention	7.2619	4.77976	2.48214	0.410714	0.39881	0
2017_42	Intervention	7.80117	5.33918	2.46199	0.345029	0.345029	0
2017_43	Intervention	10.3681	7.23313	3.13497	0.368098	0.361963	0
2017_44	Intervention	10.4062	7.39375	3.0125	0.55625	0.48125	0.075
2017_45	Intervention	9.78049	7.20122	2.57927	0.439024	0.414634	0
2017_46	Intervention	9.03593	6.53293	2.50299	0.299401	0.299401	0
2017_47	Intervention	12.7294	8.68824	4.04118	0.658824	0.652941	0
2017_48	Intervention	11.5212	8.46667	3.05455	0.872727	0.775758	0.0969697
2017_49	Intervention	12.2812	9.025	3.25625	0.69375	0.69375	0
2017_50	Intervention	16	11.6826	4.31737	0.820359	0.820359	0
2017_51	Intervention	10.1288	7.64417	2.48466	0.331288	0.331288	0
2018_01	Intervention	20.2606	15.303	4.95758	1.01212	1.01212	0
2018_02	Intervention	8.04819	6.10241	1.94578	0.331325	0.331325	0
2018_03	Intervention	8.50588	6.74706	1.75882	0.423529	0.423529	0
2018_04	Intervention	8.32353	6.55294	1.77059	0.447059	0.447059	0
2018_05	Intervention	9.94048	7.7619	2.17857	0.714286	0.625	0.0892857
2018_06	Intervention	9.29825	7	2.29825	0.380117	0.380117	0
2018_07	Intervention	9.0061	6.97561	2.03049	0.457317	0.457317	0
2018_08	Intervention	9.04142	7.2426	1.79882	0.372781	0.372781	0
2018_09	Intervention	8.80838	6.70659	2.1018	0.431138	0.383234	0.0479042
2018_10	Intervention	7.17365	5.49701	1.67665	0.329341	0.329341	0
2018_11	Intervention	6.89091	5.55758	1.33333	0.218182	0.218182	0
2018_12	Intervention	7.95882	5.92941	2.02941	0.364706	0.352941	0
2018_13	Intervention	7.34545	5.61818	1.72727	0.448485	0.4	0.0424242
2018_14	Intervention	8.02395	5.71856	2.30539	0.383234	0.383234	0
2018_15	Intervention	7.66071	5.52976	2.13095	0.309524	0.309524	0
2018_16	Intervention	7.03571	5.03571	2	0.428571	0.428571	0
2018_17	Intervention	6.32738	4.86905	1.45833	0.345238	0.321429	0.0238095
2018_18	Intervention	6.61404	4.68421	1.92982	0.415205	0.415205	0
2018_19	Intervention	6.66864	4.88757	1.78107	0.325444	0.325444	0
2018_20	Intervention	5.66667	4.39881	1.26786	0.285714	0.279762	0
2018_21	Intervention	4.95294	3.76471	1.18824	0.164706	0.147059	0.0176471
2018_22	Intervention	5.64286	3.94048	1.70238	0.232143	0.22619	0.00595238
2018_23	Intervention	6.13333	4.81818	1.31515	0.272727	0.266667	0.00606061
2018_24	Intervention	5.48171	4.28659	1.19512	0.140244	0.140244	0
2018_26	Intervention	9.36747	6.99398	2.37349	0.331325	0.289157	0.0421687
2018_27	Intervention	5.11377	3.83832	1.27545	0.215569	0.215569	0
2018_28	Intervention	5.23392	3.91228	1.32164	0.251462	0.251462	0
2018_29	Intervention	5.18235	3.97059	1.21176	0.123529	0.123529	0
2018_30	Intervention	5.36471	4.01176	1.35294	0.0941176	0.0823529	0.0117647
2018_31	Intervention	4.9881	3.86905	1.11905	0.0952381	0.0952381	0
2018_32	Intervention	4.19048	3.05952	1.13095	0.077381	0.077381	0
2018_33	Intervention	4.88953	3.65116	1.23837	0.0755814	0.0755814	0
2018_34	Intervention	5.59281	4.07186	1.52096	0.203593	0.155689	0.0479042
2018_35	Intervention	5.28313	3.6988	1.58434	0.0843373	0.0843373	0
2018_36	Intervention	4.94048	3.54762	1.39286	0.107143	0.107143	0
2018_37	Intervention	4.73214	3.32143	1.41071	0.0833333	0.0833333	0
2018_38	Intervention	5.54118	3.88235	1.65882	0.1	0.0882353	0.0117647
2018_39	Intervention	6.10059	3.92308	2.17751	0.0710059	0.0710059	0
2018_40	Intervention	7.40351	4.46199	2.94152	0.263158	0.263158	0
2018_41	Intervention	6.66667	4.39181	2.27485	0.350877	0.350877	0
2018_42	Intervention	6.34911	4.63314	1.71598	0.177515	0.142012	0.035503
2018_43	Intervention	6.48521	4.68639	1.79882	0.183432	0.177515	0.00591716
2018_44	Intervention	5.84118	4.2	1.64118	0.135294	0.135294	0
2018_45	Intervention	5.84615	3.7574	2.08876	0.112426	0.112426	0
2018_46	Intervention	5.00592	3.44379	1.56213	0.0710059	0.0710059	0
2018_47	Intervention	8.96386	5.18675	3.77711	0.554217	0.542169	0.0120482
2018_48	Intervention	9.22754	6.06587	3.16168	0.353293	0.353293	0
2018_49	Intervention	9.01786	6.25	2.76786	0.321429	0.321429	0
2018_50	Intervention	13.8994	8.90533	4.99408	1.02959	0.822485	0.207101
2018_51	Intervention	16.0366	10.2744	5.7622	0.652439	0.646341	0.00609756
2018_52	Intervention	14.9877	10.821	4.16667	0.648148	0.648148	0
2019_02	Intervention	23.1325	16.6205	6.51205	1.20482	1.20482	0
2019_03	Intervention	12.6928	9.10843	3.58434	0.638554	0.506024	0.13253
2019_04	Intervention	10.3473	7.68263	2.66467	0.497006	0.461078	0.0359281
2019_05	Intervention	10.6807	7.85542	2.8253	0.590361	0.578313	0.0120482
2019_06	Intervention	11.6467	8.48503	3.16168	0.622755	0.556886	0.0658683
2019_07	Intervention	9.21053	7.02339	2.18713	0.555556	0.491228	0.0643275
2019_08	Intervention	8.13529	6.51765	1.61765	0.370588	0.370588	0
2019_09	Intervention	7.69823	5.95858	1.73965	0.343195	0.343195	0
2019_10	Intervention	7.73988	5.90751	1.83237	0.33526	0.32948	0.00578035
2019_11	Intervention	9.97619	7.7619	2.21429	0.404762	0.35119	0.0535714
2019_12	Intervention	9.44311	7.12575	2.31737	0.353293	0.341317	0.011976
2019_13	Intervention	8.61078	6.43713	2.17365	0.299401	0.293413	0.00598802
2019_14	Intervention	10.7892	8.03614	2.75301	0.433735	0.433735	0
2019_15	Intervention	9.01198	7.05988	1.9521	0.449102	0.42515	0.0239521
2019_16	Intervention	9.71856	7.32335	2.39521	0.347305	0.347305	0
2019_17	Intervention	9.31176	6.78824	2.52353	0.358824	0.352941	0.00588235
2019_18	Intervention	8	5.83832	2.16168	0.311377	0.311377	0
2019_19	Intervention	7.19162	5.51497	1.67665	0.239521	0.185629	0.0538922
2019_20	Intervention	7.18605	5.42442	1.76163	0.284884	0.284884	0
2019_21	Intervention	6.25444	4.78106	1.47337	0.177515	0.177515	0
2019_22	Intervention	6.29167	4.77381	1.51786	0.22619	0.22619	0
2019_24	Intervention	9.67251	7.54386	2.12865	0.251462	0.251462	0
2019_25	Intervention	4.25581	3.39535	0.860465	0.19186	0.156977	0.0348837
2019_26	Intervention	3.97076	3.10526	0.865497	0.0526316	0.0526316	0
2019_27	Intervention	4.04734	3.00592	1.04142	0.0887574	0.0887574	0
2019_28	Intervention	4.66082	3.5731	1.08772	0.0994152	0.0994152	0
2019_29	Intervention	4.11834	3.23669	0.881657	0.100592	0.0769231	0.0236686
2019_30	Intervention	3.52941	2.75294	0.776471	0.0352941	0.0352941	0
2019_31	Intervention	3.44706	2.66471	0.782353	0.0588235	0.0588235	0
2019_32	Intervention	3.73099	2.85965	0.871345	0.0877193	0.0877193	0
2019_33	Intervention	3.73214	2.90476	0.827381	0.0952381	0.0833333	0.0119048
2019_34	Intervention	4.31395	3.22674	1.08721	0.0465116	0.0465116	0
2019_35	Intervention	4.22289	3.04819	1.1747	0.0421687	0.0421687	0
2019_36	Intervention	4.88235	3.60588	1.27647	0.0470588	0.0470588	0
2019_37	Intervention	4.6	3.46471	1.13529	0.135294	0.0823529	0.0529412
2019_38	Intervention	4.78235	3.4	1.38235	0.0588235	0.0588235	0
2019_39	Intervention	4.9645	3.52071	1.44379	0.0650888	0.0650888	0
2019_40	Intervention	4.47647	3.06471	1.41176	0.0647059	0.0647059	0
2019_41	Intervention	5.08383	3.61078	1.47305	0.0598802	0.0598802	0
2019_42	Intervention	4.01796	2.65868	1.35928	0.0958084	0.0958084	0
2019_43	Intervention	5.01212	2.97576	2.03636	0.0787879	0.0787879	0
2019_44	Intervention	4.8253	3.07831	1.74699	0.0662651	0.0662651	0
2019_45	Intervention	4.49412	3.12941	1.36471	0.0294118	0.0294118	0
2019_46	Intervention	5.35119	3.16667	2.18452	0.077381	0.077381	0
2019_47	Intervention	5.42353	3.46471	1.95882	0.129412	0.129412	0
2019_48	Intervention	5.80952	3.80357	2.00595	0.0952381	0.0952381	0
2019_49	Intervention	7.27976	4.63095	2.64881	0.279762	0.22619	0.0535714
2019_50	Intervention	7.00595	4.70833	2.29762	0.190476	0.190476	0
2019_51	Intervention	7.43373	4.77108	2.66265	0.204819	0.204819	0
2019_52	Intervention	11.7818	7.66061	4.12121	0.4	0.4	0
2020_02	Intervention	25.9817	17.9878	7.9939	0.987805	0.987805	0
2020_03	Intervention	16.8129	11.8655	4.94737	0.730994	0.730994	0
2020_04	Intervention	20.1065	14.3491	5.7574	1	0.816568	0.183432
2020_05	Intervention	12.5783	9.93976	2.63855	0.379518	0.379518	0
2020_06	Intervention	13.3054	9.69461	3.61078	0.365269	0.365269	0
2020_07	Intervention	11.6964	8.70833	2.9881	0.458333	0.458333	0
2020_08	Intervention	10.6258	8.1227	2.50307	0.503067	0.386503	0.116564
2020_09	Intervention	10.0476	7.48214	2.56548	0.39881	0.39881	0
2020_10	Intervention	9.54762	7.2381	2.30952	0.333333	0.333333	0
2020_11	Intervention	11.2395	8.54491	2.69461	0.329341	0.329341	0
2020_12	Intervention	12.8012	9.4269	3.37427	0.643275	0.467836	0.175439

## Sheet: Insecticide resistance
year	treatment	insecticide	min_mortalitypc	p25_mortalitypc	p50_mortalitypc	p75_mortalitypc	max_mortalitypc
2018	Treated	Cyfluthrin .15%	0.464646	0.640777	0.666667	0.75	0.948454
2018	Treated	Malathion .8%	0.0776699	0.313131	0.539216	0.632075	0.819048
2018	Treated	Permethrin 1.25%	0.0194175	0.0769231	0.08	0.163462	0.318182
2018	Untreated	Cyfluthrin .15%	0.4	0.495192	0.604167	0.747743	0.865385
2018	Untreated	Malathion .8%	0.237624	0.306273	0.465686	0.624262	0.728972
2018	Untreated	Permethrin 1.25%	0.039604	0.0615564	0.132816	0.228448	0.309278
2019	Treated	Cyfluthrin .15%	0.0588235	0.0968808	0.305385	0.418657	0.5
2019	Treated	Malathion .8%	0.0909091	0.109273	0.218447	0.415655	0.652174
2019	Treated	Permethrin 1.25%	0.00980392	0.0341234	0.0788318	0.33797	0.70297
2019	Untreated	Cyfluthrin .15%	0.00961538	0.0884653	0.170617	0.3058	0.444444
2019	Untreated	Malathion .8%	0.0194175	0.172446	0.322654	0.448538	0.505155
2019	Untreated	Permethrin 1.25%	0.0194175	0.0589253	0.0761974	0.330631	0.441176
2019	Rockefeller	Cyfluthrin .15%	1	1	1	1	1
2019	Rockefeller	Malathion .8%	0.509804	0.762376	0.909949	0.99	1
2019	Rockefeller	Permethrin 1.25%	0.776699	0.971429	1	1	1

## Sheet: Metadata
Sheet	Variable	Description
Aegypti abundance	yearweek	Year-week of collection
	treatment	Randomised treatment allocation
	total_aegypti_caught	Mean number of Ae. aegypti caught per trap
	aegypti_f_caught	Mean number of female Ae. aegypti caught per trap
	aegypti_m_caught	Mean number of male Ae. aegypti caught per trap
	total_albopictus_caught	Mean number of Ae. albopictus caught per trap
	albopictus_f_caught	Mean number of female Ae. albopictus caught per trap
	albopictus_m_caught	Mean number of male Ae. albopictus caught per trap
Insecticide resistance	year	Year of study
	treatment	Randomised treatment allocation
	insecticide	Tested insecticide
	min_mortalitypc	Minimum %mortality
	p25_mortalitypc	25th percentile %mortality
	p50_mortalitypc	Median %mortality
	p75_mortalitypc	75th percentile %mortality
	max_mortalitypc	Maximum %mortality
